# Supplementary material for: Targeted Myocardial Restoration with Injectable Hydrogels—In Search of The Holy Grail in Regenerating Damaged Heart Tissue
Source: Biomedicines. 2021 May 24;9(6):595. doi: 10.3390/biomedicines9060595 (PMC8225139; doi:10.3390/biomedicines9060595)
Supplement: Supplementary file 1 [file biomedicines-09-00595-s001.zip]

Archive with 2 entries (2 files):
- biomedicines-1211116 Figure S1.pdf
- biomedicines-1211116 Figure S2.pdf
